# Supplementary material for: Towards functionally individualised designed footwear recommendation for overuse injury prevention: a scoping review
Source: BMC Sports Sci Med Rehabil. 2023 Nov 11;15:152. doi: 10.1186/s13102-023-00760-x (PMC10638717; doi:10.1186/s13102-023-00760-x)
Supplement: Supplementary file 3 — Additional file 3: Table 1. Summary of the study characteristics, publication details, population details, data collection protocol, covariates, and biomechanical outcome variables for midsole hardness and cushioning modifications with a detailed description of the footwear studied. Table 2. Summary of the study characteristics, publication details, population details, data collection protocol, covariates, and biomechanical outcome variables for midsole geometrical modifications (heel-toe drop and midsole thickness) with a detailed description of the footwear studied. Table 3. Summary of the study characteristics, publication details, population details, data collection protocol, covariates, and biomechanical outcome variables for postings with a detailed description of the footwear studied. Table 4. Summary of the study characteristics, publication details, population details, data collection protocol, covariates, and biomechanical outcome variables for wedges with a detailed description of the footwear studied. Table 5. Summary of the study characteristics, publication details, population details, data collection protocol, covariates, and biomechanical outcome variables for arch support systems with a detailed description of the footwear studied. Table 6. Summary of the study characteristics, publication details, population details, data collection protocol, covariates, and biomechanical outcome variables for heel flare modifications with a detailed description of the footwear studied. Table 7. Summary of the study characteristics, publication details, population details, data collection protocol, covariates, and biomechanical outcome variables for crash pad with a detailed description of the footwear studied. Table 8. Summary of the study characteristics, publication details, population details, data collection protocol, covariates, and biomechanical outcome variables for rocker modifications with a detailed description of the footwear studied. Table 9. Summary o [file 13102_2023_760_MOESM3_ESM.xlsx]

## Sheet: Supplementary Table 1 
		Supplementary Information Table 1 – Summary table of the studies included Towards functionally individualised running footwear for overuse injury prevention: A Scoping Review Patrick Mai1,4, Leon Robertz1, Kevin Bill1,Johanna Robbin4, Gillian Weir2, Markus Kurz5, Matthieu B. Trudeau3, Karsten Hollander6, Joseph Hamill2, and Steffen Willwacher1,4 1 Institute of Biomechanics and Orthopaedics, Germa…
					Table 1: Summary of the study characteristics, publication details, population details, data collection protocol, covariates, and biomechanical outcome variables for midsole hardness and cushioning modifications with a detailed description of the footwear studied.
	Title	Author		Year	Footwear Modification, description of the footwear studied	Sample	Males	Females	Protocol	Running Speed [m/s]	Covariate	Footwear effects on BRFs and results with covariate	Other biomechnical outcomes
1	Shoe Cushioning Influences the Running Injury Risk According to Body Mass	Malisoux	et al.	2020	• Soft midsole, stiffness measured at heel region: 61.3 N/mm • Hard midsole. stiffness measured at heel region: 94.9 N/mm	• 848 males and females	519	329	• Randomized controlled trial	N/A	• Weight	↑ Injury occurrence (Hard) ↑ Injury occurrence for lighter runners (Hard)
2	The influence of running velocity and midsole hardness on external impact forces in heel-toe-running	Nigg	et al.	1987	• Soft midsole, midsole hardness: Asker 25C • Medium midsole, midsole hardness: Asker 35C • Hard midsole, midsole hardness: Asker 45C	• 14 males	14	0	• Kinematics (2D Video) • GRFs	• 3.0 ± 0.2 • 4.0 ± 0.2 • 5.0 ± 0.2 • 6.0 ± 0.2	• Running speed	↔ Vertical loading rate	↔ GRFs magnitudes
3	Running in highly cushioned shoes increases leg stiffness and amplifies impact loading	Kulmala	et al.	2018	• Hoka Conquest (Soft) • Brooks Ghost 6 (Neutral)	• 12 males	12	0	• Kinematics • GRFs	• 2.77 ± 0.27 • 4.02 ± 0.4	• Running speed	↔ Contact time ↑ Vertical averange loading rate (Soft)	↑ Vertical impact force (Soft) ↓ Vertical peak force at slower speed (Soft) ↓ Vertical peak force at higher speed (Neutral) ↓ Center of mass osscilation at slower speed (Soft) ↓ Center of mass osscilation at higher speed (Neutral) Vertical impact peak increased Soft more compared to Neutral at higher speeds
4	Spatiotemporal and Ground-Reaction Force Characteristics as Risk Factors for Running-Related Injury A Secondary Analysis of a Randomized Trial Including 800 1 Recreational Runners	Malisoux	et al.	2022	• Soft midsole, stiffness measured at heel region: 61.3 N/mm • Hard midsole. stiffness measured at heel region: 94.9 N/mm	• 848 males and females	519	329	• GRFs	• 2.75 ± 0.42	• Running speed • Injury history	↔ Vertical loading rates ↓ Duty factor greater injury risk (Soft)
5	CAN RUNNERS PERCEIVE CHANGES IN HEEL CUSHIONING AS THE SHOE AGES WITH INCREASED MILEAGE?	Cornwall	et al.	2017	• Tiger Claw Martial Artist, leather upper; hard flat rubber outsole; sock liner hardness: Asker 58C • Asics Tiger, cushioning columns, standard EVA midsole	• 15 males and females	4	11	• Pressure insole • Durometer(material test)	• self-selected	• Running distance (0, 160, 320, 480, 640km)	↔ Comfort, cushioning, fit and stability perception (across all distances) 16% to 33% reduction in the amount of cushioning in the heel region of the midsole after running 480 km (material test)	↓ Heel region hardness from 0 - 480km (material test) ↑ Heel region hardness from 480 - 640km (material test) ↓ Hell region pressure-time integral from 0 - 480km ↑ Hell region pressure-time integral from 480 - 640km ↓ Hell region force-time integral from 0 - 480km ↑ Hell region force-time integral from 480 - 640km
6	Influence of Maximal Running Shoes on Biomechanics Before and After a 5K Run	Pollard	et al.	2018	• New Balance 880 (Neutral) • Hoka One One Bondi (Cushioned)	• 15 females	0	15	• Kinematics • GRFs	• self-selected	• Running distance (0, 5km)	↑ Loading rate (Cushioned) ↔ Peak rearfoot eversion no shoe x time interactions	↑ Vertical impact force (Cushioned)
7	Running in new and worn shoes: a comparison of three types of cushioning footwear	Kong	et al.	2009	• Nike Pegasus 2005, air cushioning • ASICS GT-2100, gel cushioning • Spira Volare II, spring cushioning longitudinal design, no repeated measures	• 24 males and females	14	10	• Kinematics • GRFs	• 4.5 ± 0.05	• Running distance with footwear (0, 322km)	↑ Contact time after 322 km ↔ Loading rate after 322km no interaction effect (footwear x running distance) on any variable	↔ Vertical peak force after 322km ↔ Hip and knee flexion angles after 322km ↓ Ankle plantar flexion at TO after 322km
8	Running into Fatigue: The Effects of Footwear on Kinematics, Kinetics, and Energetics	Sanno	et al.	2020	• Racing Flat (Adizero Pro 4), m=0.170kg, Minimal shoe index: 60 • Cushioned shoe without any arch support elements (Glycerin 10), m=0.348kg, Minimal shoe index:18	• 18 males	18	0	• Kinematics • Kinetics	• self-slected (3.6 ± 1.1)	• Fatigue/ Running distance (0-10kme ach km)	↔ Contact time (no shoe or interaction effect) ↔ Knee flexion angle at initial contact (no shoe or interaction effect)
9	Kinematic and Kinetic Comparison of Running in Standard and Minimalist Shoes	Willy	et al.	2014	• Nike Pegasus, rearfoot height: 36.3mm, stiffness: 64.5 N/mm (Cushioned) • Nike Free 3.0, rearfoot height: 17.6mm, stiffness: 88.2 N/mm (Minimal)	• 14 males	14	0	• Kinematics • Kinetics	• 3.35	• Running time (1, 10min)	↓ Loading rate (Cushioned) no shoe–time interactions effects	↑ Ankle dorsiflexion at TD (Minimal) ↑ Knee flexion angle at TD (Minimal) ↑ Vertical impact force (Minimal)
10	Kinematic Adaptations during Running: Effects of Footwear, Surface, and Duration	Hardin	et al.	2004	• Shoe with midsole hardness: Asker 40C, Soft • Shoe with midsole hardness: Asker 70C, Hard	• 12 males	12	0	• Kinematics	• 3.4 at -12% inclination	• Surface stiffness (100kN/m; soft, 200kN/m; medium, 350kN/m; hard)	↔ Contact time ↔ Knee flexion angle at TD	↑ Peak rearfoot flexion velocity (Hard) independent of surface stiffness ↔ Ankle, knee and hip sagital kinematics at TD ↔ Peak ankle, knee and hip sagital kinematics
11	Footwear and footstrike change loading patterns in running	Nordin	et al.	2020	• New Balance 680V2 (Neutral) • New Balance Minimus Hi-Zez (Minimal)	• 20 males and females	9	11	• Kinematics • GRFs	• self-selected (2.3 ± 0.12)	• Strike pattern	↓ Vertical impact loading in cushioned shoes for rearfoot strikers ↓ Vertical impact loading in minimalist shoes for forefoot strikers	↓ Vertical impact force for rearfoot strikers (Neutral) ↔ Vertical impact force for mid- and forefoot strikers ↓ Anterior- posterior impact force for forefoot strikers (Minimal) ↓ Medio- lateral impact force for forefoot strikers (Minimal) ↔ Impact forces for midfoot strikers
12	Does maximalist footwear lower impact loading during level ground and downhill running?	Chan	et al.	2019	• Adizero boost, heel-toe-drop: 9.2mm (Neutral) • Clifton 3, Hoka One, heel-toe-drop: 5mm (Cushioned)	• 27 males and females	15	12	• Kinematics • GRFs		• Strike pattern • Surface inclination (0, -10%)	↓ Loading rate (-10% inclination, neutral shoe) ↔ Loading rate (0% inclination)	↔ Strike pattern ↔ Step length (-10% inclination, 0% inclination) ↓ Foot strike angle for rearfoot striker (-10% inclination, cushioned shoe) ↓ Foot strike angle for rearfoot striker at -10% inclination when running in cushioned shoe ↔ Foot strike angle for none rearfoot striker at -10% inclination ↔ Step length for rearfoot striker at -10% inclination ↑ Step length for none rearfoot striker at -…
1	Midsole Material-Related Force Control during Heel-Toe Running	Kersting	et al.	2006	• Single-density midsole, midsole hardness: Asker 45C (Single-density; soft) • Single-density midsole, midsole hardness: Asker 53C (Single-density; medium) • Single-density midsole, midsole hardness: Asker 61C (Single-density; hard) • Mutti-density midsole, midsole hardness: rearfoot: Asker 100C, midfoot: Asker 53C (Multi density; extreme hard) • Mutti-density midsole, midsole hardness: rearfoot:…	• 9 males	9	0	• Kinematics (2D Video) • Rearfoot goniometer • Inshoe force • GRFs	• 4.0		↓ Peak rearfoot eversion (Extreme hard rearfoot) ↑ Peak rearfoot eversion (Soft & Hard) ↑ Rearfoot inversion at TD (Extreme hard rearfoot) ↓ Rearfoot inversion at TD (Hard) ↔ Rearfoot eversion RoM	↑ In-shoe impact forces (Extreme hard)
2	Influence of midsole hardness of standard cushioned shoes on running-related injury risk	Theisen	et al.	2014	• Soft midsole, midsole hardness: Asker 57.02C, stiffness: 51.1kN/m • Hard midsole, midsole hardness: Asker 64.47C, stiffness: 58.7kN/m	• 247 males and females	136	111	• Randomized controlled trial	N/A		↔ Injury occurrence
3	Effect of shoe cushioning on landing impact forces and spatiotemporal parameters during running:	Malisoux	et al.	2020	• Shoe with soft midsole, material stiffness at heel: 61.3 N/mm • Shoe with hard midsole, material stiffness at heel: 94.9 N/mm	• 848	519	329	• GRFs	• self-selected		↔ Contact time ↔ Loading rate	↑ Vertical impact force (Soft) Shorter time to vertical impact force (Soft) ↓ Detectable steps with vertical impact force (Soft) ↑ Vertical peak force (Soft)
4	Deformation characteristics of the heel region of the shod foot during a simulated heel strike: The effect of varying midsole hardness	Aerts	et al.	1993	• Shoe with midsole hardness: Asker 40C (Soft) • Shoe with midsole hardness: Asker 65C (Hard)	• 9 males	9	0	Simulation • GRFs • Accelerometer			[qualitative data description] ↑ Loading parameters (Hard)
5	The Effect of Varying Midsole Hardness on Impact Forces and Foot Motion During Foot Contact in Running	De Wit	et al.	1995	• Shoe with midsole hardness: Asker 40C (Soft) • Shoe with midsole hardness: Asker 65C (Hard)	• 7 males	7	0	• Kinematics (2D Video) • GRFs	• 4.5 ± 0.1		↑ Loading rate (Hard) ↑ Rearfoot inversion at TD (Hard) ↓ Peak rearfoot eversion (Hard)	↓ Vertical impact force (Hard) Shorter time to impact peak (Hard)
6	Influence of rearfoot and forefoot midsole hardness on biomechanical and perception variables during heel toe Running	Sterzing	et al.	2013	• Shoe with single-density midsole, midsole hardness: Asker 45C (Singel-density soft) • Shoe with single-density midsole, midsole hardness: Asker 50C (Singel-density medium) • Shoe with single-density midsole, midsole hardness: Asker 62C (Singel-density hard) • Shoe with Dual-density midsole, midsole hardness: rearfoot: Asker 45C, forefoot: Asker 62C (soft rearfoot, hard forefoot) • Shoe with Dua…	• 28 males	28	0	• Kinematics • GRFs • Visual analog scale	• 3.3 ± 0.1		↓ Comfort (Singel-density midsole with hard material) ↑ Comfort (Soft material located at the rearfoot) ↔ Contact time ↓ Loading rate (Dual-density midsole with soft material at rearfoot, hard material at forefoot) ↓ Rearfoot eversion RoM (Single-density midsole with soft material)	↓ Vertical impact force (Hard material located at rearfoot) ↔ Vertical peak force ↓ Peak rearfoot eversion velocity (Soft material located at rearfoot)
7	Impact Loading in Running Shoes With Cushioning Column Systems	Aguinaldo	et al.	2003	• Nike Shox, 4 cushioning columns, high resilient urethane elastomer • Iso-Dynamics, 4 cushioning columns, thermoplastic polyester elastomer • Asics Tiger, cushioning columns, standard EVA midsole	• 10 males and females	8	2	• GRFs	• self-selected		↓ Loading rate (Iso-Dynamics)	↓ Vertical impact force (Iso-Dynamics)
8	Influence of increased shoe lateral stiffness on running biomechanics in older females	Dixon	et al.	2015	• New Balance, midsole hardness: Asker 52C, Neutral • New Balance, midsole hardness: medial: Asker 52C, lateral: Asker 60C, lateral hard • New Balance, midsole hardness: medial: Asker 52C, lateral: Asker 70C, lateral extreme hard	• 10 females (older age)	0	10	• Kinematics • Kinetics	• 3.0 ± 0.15		↓ Peak knee adduction angle (lateral hard) ↔ Peak rearfoot eversion (Neutral & lateral hard) ↓ Rearfoot eversion RoM (Neutral & lateral hard) ↓ Loading rate (Neutral & lateral hard)	↔ Peak knee abdution moment
9	Segmented midsole hardness in the midfoot to forefoot region of running shoes alters subjective perception and biomechanics during heel-toe running revealing potential to enhance footwear	Sterzing	et al.	2015	• Shoe with single-density midsole, midsole hardness: Asker 50C, MMM • Shoe with multi-density midsole, midsole hardness: medial mid-and forefoot: 40C, lateral mid-and forefoot: 60C, SMH • Shoe with multi-density midsole, midsole hardness: medial mid-and forefoot: 60C, lateral mid-and forefoot: 40C, HMS • Shoe with multi-density midsole, midsole hardness: medial mid-and forefoot: 64C, lateral mid…	• 24 males	24	0	• Kinematics • Pressure insole • GRFs • Visual analog scale	• 3.3 ± 0.33		↑ Contact time (soft material medial located) ↑ Loading rate (soft material medial located) ↑ Peak rearfoot eversion (soft forefoot sections) ↑ Comfort (trend) for soft and medium hard material allacoted at the medial mid- and forefoot	↑ Peak plantar pressure (hard material sections)
10	Effect of Cushioned Insoles on Impact Forces During Running	O‘Leary	et al.	2008	• New Balance M635/W630 without cushioned insole • New Balance M635/W630 with cushioned insole, polyurethane foam molded into the shape of a footbed (6 mm thick at the center of the heel and 3 mm thick at the forefoot)	• 16 males and females	7	9	• Kinematics • GRFs • Tibia accelerometer • Visual analog scale	• 3.2 ± 0.3		↓ Loading rate (Cushioned insoles) ↔ Comfort	↓ Vertical impact force (Cushioned insoles) ↓ Peak tibia acceleration (Cushioned insole) ↔ Knee flexion angle at TD
11	Immediate effects of EVA midsole resilience and upper shoe structure on running biomechanics	Onodera	et al.	2017	• Shoe with dual-density midsole, midsole hardness: Asker 40C, midsole with low resiliance (5%) EVA at the rearfoot centre • Shoe with dual-density midsole, midsole hardness: Asker 40C, midsole with high resiliance (55%) EVA at the rearfoot centre all shoes with using the same last, design of upper pieces, midsole geometry, and outsole	• 27 males	27	0	• Kinematics • GRFs	• 2.64 - 2.91		[graphs only] ↓ Knee abduction angles (low resiliance)	[graphs only] ↓ medio-lateral GRFs (high resiliance)
12	Biomechanical variables and perception of comfort in running shoes with different cushioning technologies	Dianto	et al.	2015	• Shoe with Air shock attenuate system • Shoe with Gel shock attenuate system • Shoe with Adiprene shock attenuate system • Shoe with EVA shock attenuate system	• 22 males	22	0	• GRFs • Visual analog scale • Pressure insole	• 3.3 ± 0.17		↓ Loading rate (Adriprene) ↑ Loading rate (Gel) ↓ Comfort (EVA) ↑ Comfort (Adriprene) associated with lower pressure at the forefoot region	↓ Vertical impact force (Adriprene) ↑ Vertical impact force (Gel) ↓ Peak pressure at rearfoot (Gel) ↓ Peak pressure at midfoot (Air & (EVA) ↓ Peak pressure at forefoot (Adiprene)
13	Computer simulation of the effects of shoe cushioning on internal and external loading during running impacts	Miller	et al.	2008	• Shoe with soft midsole stiffness 50kN/m • Shoe with medium midsole stiffness 214kN/m • Shoe with hard midsole stiffness 400kN/m	• 1 males; 1 females	1	1	Simulation • Kinematics • GRFs	• self-selected		[qualitative data] ↔ Loading Rate	↔ Vertical impact force ↑ Ankle flexion velocity at TD for males (Hard)
14	Shoe cushioning affects lower extremity joint contact forces during running	Meardon	et al.	2018	• New Balance, midsole hardness: Asker 45C, cushioning properties: 9.3g (standard impact test), Soft • New Balance, midsole hardness: Asker 57C, cushioning properties: 10.3g (standard impact test), Medium • New Balance, midsole hardness: Asker 70C, cushioning properties: 12.0g (standard impact test), Hard all shoes with identical last slope, midsole thickness and uppers	• 40 males and females	12	28	• Kinematics • GRFs	• self-selected		↔ Contact time	↓ Peak ankle joint contact forces (Soft) ↓ Ankle contact load rate (Soft) ↓ Peak knee joint contact forces (Soft) ↓ Knee contact load rate (Soft) ↔ Peak hip joint contact forces ↓ Hip contact load rate (Soft)
15	The position of medial dual density midsole elements in running shoes does not influence biomechanical variables	Oriwol	et al.	2011	• Puma Bisley, single density midsole, midsole hardness: Asker 52C Neutral • Puma Bisley, multi density midsole, midsole hardness: Asker 52C, medial hardness: 62C, lengthxdepth: 60x15mm located at 36mm of midsole length • Puma Bisley, multi density midsole, midsole hardness: Asker 52C, medial hardness: 62C, lengthxdepth: 60x15mm located at 52mm of midsole length • Puma Bisley, multi density midso…	• 16 males	16	0	• GRFs • Tibia accelerometer • Rearfoot goniometer	• 3.5 ± 0.1		↓ Rearfoot inversion at TD when hard material is loacted more anterior and hard material located under the foot arch but unsystematic changes ↑ Rearfoot inversion at TD when hard material is located posterior under the heel Rearfoot eversion RoM unsystematic changes	↔ Vertical impact force ↓ Peak tibia acceleration when hard material is loacted more anterior and hard material located under the foot arch but unsystematic changes ↑ Peak tibia accleration when hard material is located posterior ↓ Loading rate when hard material is loacted more anterior and hard material located under the foot arch but unsystematic changes ↑ Loading rate when hard material is lo…
16	Timing of lower extremity joint actions during treadmill running	Hamill	et al.	1992	• Shoe with midsole hardness: Asker 45A, Soft • Shoe with midsole hardness: Asker 55A, Medium • Shoe with midsole hardness: Asker 70A, Hard	• 12 males	12	0	• Kinematics (2D Video)	• fixed		↑ Peak rearfoot eversion (Soft)	↔ Peak knee flexion ↓ Time to peak pronation (Soft)
17	Influence of Running Shoe Midsole Compositionand Custom Foot Orthotic Intervention on Lower Extremity Dynamics During Running	MacLean	et al.	2009	• New Balance 801, midsole hardness: Asker 40C, Soft • New Balance 801, midsole hardness: Asker 55C, Medium • New Balance 801, midsole hardness: Asker 70C, Hard with and without custom foot orthotic	• 12 females	0	12	• Kinematics • GRFs	• 4.0 ± 0.2		↔ Peak rearfoot eversion (differend midsole hardness) ↔ Loading rate (differend midsole hardness) ↔ Peak tibia internal rotation angle (differend midsole hardness) ↔ Peak femor internal rotation angle (differend midsole hardness) ↓ Peak ankle inversion moment (orthoses and Hard midsole)	↓ Peak rearfoot eversion velocity (Hard) ↔ Peak rearfoot inversion moment (differend midsole hardness) ↔ Vertical impact force (differend midsole hardness) ↔ Peak knee external rotation moment (differend midsole hardness) ↔ Peak knee external rotation impulse (differend midsole hardness) ↓ Peak tibia internal rotation angle with orthoses
18	Effects of Shoe Cushioning Upon Ground Reaction Forces in Running	Clarke	et al.	1983	• Shoe with high cushioning properties, Soft • Shoe with low cushioning properties, Hard Soft show had 50% greater shock absorbing characteristics compared to the Hard shoe	• 10 males	10	0	• GRFs	• 4.5 ± 0.23		↔ Contact time	↔ Vertical impact force Shorter time to vertical impact force (Hard) ↓ Vertical peak force (Hard) No difference in time to vertical peak force
19	Effect of Neutral-Cushioned Running Shoes on Plantar Pressure Loading and Comfort in Athletes With Cavus Feet	Wegener	et al.	2008	• Dunlop Volley, midsole material: nil, midsole hardness: N/A • ASICS Gel Nimbus 6, midsole material: EVA, midsole hardness: Asker 55, three rearfoot flex grooves, Gel cushioning • Brooks Glycerin 3, midsole material: EVA, midsole hardness: Asker 57, hydroflow cushioning, two reafoot flex grooves, toe spring	• 22 males and females with bilateral cavus feet	16	6	• Pressure insoles • Visual analog scale	• self-selected		↑ Contact time (Cushioned shoes) ↑ Comfort (Cushioned shoes)	↓ Peak pressure (Cushioned shoes) ↓ Pressure time integral (Cushioned shoes) ↓ Peak pressure at the whole foot (Brooks) ↓ Peak pressure at the rearfoot (Asics) ↑ Contact area (Cushioned shoes) ↓ Pressure at the midfoot (Uncushioned shoe)
20	Effects of footwear cushioning on leg and longitudinal arch stiffness during running	Holowka	et al.	2021	• Luna MONO sandals with a midsole consisting of a flat, 1.2 cm-thick layer of EVA without any features restrict natural longitudinal arch motion • Sanadals with Reoflex polyurethane rubber (R) with shore hardness 30A (R30) • Sanadals with Reoflex polyurethane rubber (R) with shore hardness 60A (R60) four thin metal wires oriented longitudinally to the sandal midsole added to confer greater stiff…	• 20 males and females	12	8	• Kinematics • GRFs	• 2.98 ± 0.08		↔ Contact time
21	Lower impact forces but greater burden for the musculoskeletal system in running shoes with greater cushioning stiffness	Malisoux	et al.	2022	• Decathlon anonymised prototypes provided high stiffness 94.9 ± 5.9 N/mm (Hard) • Decathlon anonymised prototypes provided low stiffness 61.3 ± 2.7 N/mm (Soft)	• 42 males and females	33	8	• Kinematics • GRFs	• 2.78		↔ Vertical loading rates ↔ Contact time ↔ Peak hip abduction moment ↔ Knee flexion angle at initial contact ↔ Rearfoot eversion range of motion ↔ Peak rearfoot eversion angle ↔ Peak hip abduction angle ↔ Peak hip internal rotation angle
22	Relevance of Frequency-Domain Analyses to Relate Shoe Cushioning, Ground Impact Forces and Running Injury Risk: A Secondary Analysis of a Randomized Trial With 800+ Recreational Runners	Malisoux	et al.	2021	• Soft midsole, stiffness measured at heel region: 61.3 N/mm • Hard midsole. stiffness measured at heel region: 94.9 N/mm	• 848 males and females	519	329	• GRFs	• 2.75 ± 0.42		↔ Vertical instananous loading rate ↓ Vertical averange loading rate (Soft)
23	Effect of shoe cushioning on landing impact forces and spatiotemporal parameters during running: results from a randomized trial including 800+ recreational runners	Malisoux	et al.	2021	• Soft midsole, stiffness measured at heel region: 61.3 N/mm • Hard midsole. stiffness measured at heel region: 94.9 N/mm	• 848 males and females	519	329	• GRFs	• 2.75 ± 0.42		↔ Vertical instananous loading rate ↔ Vertical averange loading rate ↔ Contact time
35

## Sheet: Supplementary Table 2
		Supplementary Information Table 2 – Summary table of the studies included Towards functionally individualised running footwear for overuse injury prevention: A Scoping Review Patrick Mai1,4, Leon Robertz1, Kevin Bill1,Johanna Robbin4, Gillian Weir2, Markus Kurz5, Matthieu B. Trudeau3, Karsten Hollander6, Joseph Hamill2, and Steffen Willwacher1,4 1 Institute of Biomechanics and Orthopaedics, Germa…
					Table 2: Summary of the study characteristics, publication details, population details, data collection protocol, covariates, and biomechanical outcome variables for midsole geometrical modifications (heel-toe drop and midsole thickness) with a detailed description of the footwear studied.
	Title	Author		Year	Footwear Modification, description of the footwear studied	Feature	Sample	Males	Females	Protocol	Running Speed [m/s]	Covariate	Footwear effects on BRFs and results with covariate	Other biomechnical outcomes
1	Shoe drop has opposite influence on running pattern when running overground or on a treadmill	Chambon	et al.	2015	• EVA midsole, midsole hardness: Asker60C, outsole thickness; 3mm, heel-toe-drop: 0mm • EVA midsole, midsole hardness: Asker60C, outsole thickness; 3mm, heel-toe-drop: 4mm • EVA midsole, midsole hardness: Asker60C, outsole thickness; 3mm, heel-toe-drop: 8mm	Heel-Toe.Drop	• 12 males	12	0	• Kinematics • GRFs	• self-selected	• Treadmill, Overground	↓ Loading rate when heel-toe-drop increase (overground) ↑ Loading rate when heel-toe-drop increase (treadmill) ↔ Contact time ↔ Knee flexion angle at TD overground running ↑ Knee flexion angle at TD (D0 vs D8) treadmill running	↓ Foot/ground angle (D0 vs D8) for treadmill and overground running ↔ Ankle flexion at TD overground running ↔ Ankle dorsiflexion RoM overground running ↑ Ankle dorsiflexion RoM (D0 vs D8) treadmill running ↔ Knee flexion RoM overground running ↔ Transient peak amplitude overground running ↑ Foot/ground angle for overground compared to treadmill ↑ Ankle flexion at TD for overground compared to tr…
2	Comparison of Minimalist Footwear Strategies for Simulating Barefoot Running: A Randomized Crossover Study	Hollander	et al.	2015	• Asics GT-2160, arch support, heel-toe-drop: 12mm • Nike Free 3.0, no arch support, heel-toe-drop: 4mm • Leguano, no arch support, heel-toe-drop: 0mm	Heel-Toe.Drop	• 35 males and females	22	13	• Kinematics	• 2.22 • 2.78 • 3.33	• Running speed • Sex • Body weight • Weekly mileage	↔ Knee flexion angle at TD	↓ Ankle dorsiflexion angle at TD (no arch support, 0mm heel-toe-drop) ↓ Stride frequency (no arch support, 0mm heel-toe-drop) ↓ Step length (no arch support, 0mm heel-toe-drop) ↑ Stride frequency (higher speed) ↑ Step length (higher speed) ↓ Rate of rearfoot strikes (no arch support, 0mm heel-toe-drop) ↔ Rate of rearfoot strikes (running speed, sex) ↔ Knee flexion angle at TD
3	Influence of the Heel-to-Toe Drop of Standard Cushioned Running Shoes on Injury Risk in Leisure-Time Runners: A Randomized Controlled Trial With 6-Month Follow-up	Malisoux	et al	2016	• Kalenji Eliorun, rearfoot height: 21mm, forefoot height: 21mm, heel-toe-drop: 0mm • Kalenji Eliorun, rearfoot height: 21mm ,forefoot height: 15mm, heel-toe-drop: 6mm • Kalenji Eliorun, rearfoot height: 24mm, forefoot height: 14mm, heel-toe-drop: 10mm	Heel-Toe-Drop	• 553 males and females	341	212	• Runner characteristic • Training characteristic	• self-selected	• 6 months follow-up • Running experience • Weekly running frequency • Previous injuries	↓ Injuries when running in footwear with lower heel-toe-drop for occasional runners ↑ Injuries when running in footwear with lower heel-toe-drop for regular/ recreational runners	↑ Injuries (previous injuries, weekly running frequency) ↓ Injuries (running duration)
4	Adaptation of running pattern to the drop of standard cushioned shoes: A randomised controlled trial with a 6-month follow-up	Malisoux	et al	2017	• Kalenji Eliorun, rearfoot height: 21mm, forefoot height: 21mm, heel-toe-drop: 0mm • Kalenji Eliorun, rearfoot height: 21mm, forefoot height: 15mm, heel-toe-drop: 6mm • Kalenji Eliorun, rearfoot height: 24mm, forefoot height: 14mm, heel-toe-drop: 10mm	Heel-Toe.Drop	• 59 males and females	42	17	• Kinematics	• self-selected	• 6 months follow-up when training in on of the three experimental footwear	↔ Peak rearfoot eversion ↔ Contact time ↓ Peak knee abduction angle when training 6 months in shoe with low heel-toe-drop ↑ Peak knee abduction angle when training 6 months in shoe with higher heel-toe-drop ↔ Knee flexion angle at TD	↔ Flight time ↔ Stride frequency ↔ Stride length ↔ Vertical hip drop ↔ Foot/ground angle at TD ↔ Ankle dorsiflexion at TD ↔ Overstride angle at TD ↔ Stride angle ↔ Ankle eversion ↔ Knee flexion ↔ Ankle external rotation during stance phase ↔ Knee flexion during stance phase ↑ Contact time (post vs. pre) ↓ Flight time (post vs. pre) ↑ Stride frequency (post vs. pre) ↓ Vertical hip drop (post vs. p…
5	Influence of speed and heel-to-toe drop in running shoes for females recreational runners: A cross-sectional study	Gijon-Nogueron	et al.	2019	• Brooks Pure Cadence 6, Heel-toe-drop: 6mm, mass: 234g • Brooks Ghost 10, Heel-toe-drop:12mm, mass: 258g	Heel-Toe.Drop	• 38 females	0	38	• Kinematics	• 2.22 • 3.33 • 4.17	• Running speed (2.22, 3.33, 4.17 m/s)	↔ Contact time ↑ Contact time at faster speeds with higher heel-toe-drop ↓ Contact time at slower speeds with smaller heel-toe-drop	↔ Flight time ↑ Flight time (faster speed) ↑ Initial contact phase time (2.22m/s vs. 4.17m/s) ↓ Propulsive phase time (2.22 m/s vs. 4.17m/s)
6	Acute Effects of Heel-to-Toe Drop and Speed on Running Biomechanics and Strike Pattern in Male Recreational Runners: Application of Statistical Nonparametric Mapping in Lower Limb Biomechanics	Yu	et al.	2022	• Traditional running shoe with EVA midsole, heel height of 30 mm, forefoot height of 22 mm, 8 mm heel-to-toe drop (positive HTD) • Experimental running shoe with EVA midsole, heel height of 15 mm, forefoot height of 23 mm, -8 mm heel-to-toe drop (negative (HTD)	Heel-Toe.Drop	• 13 males	13	0	• Kinematics • GRFs	• 90 % of preferred speed • preferred speed • 110% of preferred speed	• Running speed	↓ Vertical instantaneous loading rate (Higher/postive heel-to-toe drop) ↔ Vertical average loading rate ↔ Time spent in rearfoot eversion	↑ posterior shift of footstrike pattern (positive HTD) ↑ Sagittal plane MTP joint ROM ofat 90% and 100% of preferred speed (positive HTD) ↓ Frontal plane MTP joint ROM at all speeds (positive HTD) ↓ Frontal plane ankle joint ROM (positive HTD) ↑ Transverse plane ankle joint ROM at 90% and 100% of preferred speed (positive HTD) ↑ Ankle dorsiflexion excursion (110% of preferred speed vs. preferred …
7	Effect of midsole geometry on foot-strike pattern and running kinematics	Horvaris	et al.	2013	• Shoe with rearfoot height: 0mm, heel-toe-drop: 0mm • Shoe with rearfoot height: 5mm, heel-toe-drop: 0mm • Shoe with rearfoot height: 10m, heel-toe-drop: 0mm • Shoe with rearfoot height: 10mm, heel-toe-drop: 5mm • Shoe with rearfoot height: 10mm, heel-toe-drop: 7mm • Shoe with rearfoot height: 15mm, heel-toe-drop: 0mm • Shoe with rearfoot height: 15mm, heel-toe-drop: 5mm • Shoe with rearfoot hei…	Heel-Toe.Drop	• 12 males	12	0	• Kinematics (2D Video)	• 3.9 • 4.7	• Running speed (3.9, 4.7 m/s)	↑ Contact time (increased heel drop) no interaction effect reported	↓ Foot strike angle (lower rearfoot thickness and lower heel-toe-drop)
8	Effects of shoe drop on running mechanics in women	Besson	et al	2017	• Shoe with heel-toe-drop: 0mm • Shoe with heel-toe-drop: 6mm • Shoe with heel-toe-drop: 10mm	Heel-Toe.Drop	• 14 females	0	14	• Kinematics • Kinetics	• self-selected		↔ Contact time ↓ vertical GRF between 16% and 27% of the stance phase in shoe with higher heel-toe-drop ↔ Knee flexion angle at TD	↓ Foot/ ground angle at TD (D0 vs. D6/D10) ↓ Ankle dorsiflexion at TD (D0 vs. D6/D10) ↔ Hip flexion angle ↑ Antero-posterior GRF during first part of stance (D0 vs. D6/D10) ↓ Breaking phase (D0 vs. D6/D10) ↑ Push-off phase (D0 vs. D6/D10) ↑ Net joint ankle flexion moment during breaking phase (D0 vs. D6/D10) ↓ Net knee flexion moment in the push-off phase (D0 vs. D6/D10)
9	Influence of shoe drop on running kinematics and kinetics in females runners	Besson	et al.	2019	• Midsole thickness: 25mm, Heel-toe-drop: 0mm • Midsole thickness: 25mm, Heel-toe-drop: 6mm • Midsole thickness: 25mm, Heel-toe-drop: 10mm	Heel-Toe.Drop	• 15 females	0	15	• Kinematics • Kinetics	• self-selected		↓ Loading rate with increased heel-toe-drop ↔ Contact time ↔ Knee flexion angle at TD	↔ Hip flexion angle at TD ↓ Foot/ground angle at TD (D0 vs. D6/D10) ↓ Ankle dorsiflexion angle at TD (D0 vs. D6/D10) ↓ Ankle dorsiflexion angle between 0% and 13%/59% and 86% of the contact time(D0 vs. D6/D10) ↑ Ankle plantarflexion angle between 86% and 100% of the contact time ↓ Breaking phase (D0 vs. D6/D10) ↑ Push-off phase (D0 vs. D6/D10) ↑ Transient peak (D0 vs. D6/D10) ↔ Active peak ↑ vGRF…
10	The effect of the heel-to-toe drop of standard running shoes on lower limb biomechanics	Richert	et al.	2019	• New Balance 880v4, rearfoot height: 22mm, forefoot heigth: 10mm, Heel-toe.drop: 12mm • New Balance 890v5, rearfoot height: 19mm, forefoot height: 11mm, Heel-toe.drop: 8mm • New Balance 980v2, rearfoot height: 16mm, forefoot height: 12mm, Heel-toe.drop: 4mm	Heel-Toe.Drop	• 15 males	15	0	• Kinematics • Kinetics	• 4 ± 0.2		↔ Contact time ↓ Loading rate with increased heel-toe-drop ↔ Knee flexion angle at TD	↔ Step length ↔ Cadence ↔ Impact peak force ↓ Time to impact peak force (D4 vs. D8/D12) ↔ Ankle, knee & hip sagital kinematics at TD, peak & RoM ↔ Ankle, knee & hip sagital kinetics at TD & peak
11	Effects of heel-toe drop on running biomechanics and perceived comfort of rearfoot strikers in standard cushioned running shoes	Mo	et al	2020	• Rearfoot height: 21mm, forefoot height: 21mm, EVA, midsole hardness: Asker 50C, Heel-toe-drop: 0mm • Rearfoot height: 21mm, forefoot height: 17mm, EVA, midsole hardness: Asker 50C, Heel-toe-drop: 4mm • Rearfoot height: 21mm, forefoot height: 13mm, EVA, midsole hardness: Asker 50C, Heel-toe-drop: 8mm • Rearfoot height: 21mm, forefoot height: 9mm, EVA, midsole hardness: Asker 50C, Heel-toe-drop: …	Heel-Toe.Drop	• 15 males	15	0	• Kinematics • Kinetics	• self-selected		↔ Loading rate ↔ Contact time ↔ Footwear comfort	↓ Footstrike angle with lower heel-toe-drop ↑ Stride length (heel-toe-drop 8mm vs. heel-toe-drop 12mm) ↑ Cadence (non-significant post-hoc results)
12	Comparison of Varying Heel to Toe Differences and Cushion to Barefoot Running in Novice Minimalist Runners	Moody	et al.	2018	• Mizuno Wave Rider, cushioned, heel-toe-drop:12mm • Saucony Kinvara, cushioned, heel-toe-drop: 14mm • Altra The One, cushioned, heel-toe-drop: 0mm • Vibram El-X/Entrada, not cushioned, heel-toe-drop: 0mm	Heel-Toe.Drop	• 10 males and females	6	4	• Kinematics • GRFs	• 3.3		↔ Contact time	↔ Cadence ↔ Vertical osscilation
13	The effect of shoe drop on running pattern	Chambon	et al.	2013	• Shoe with rearfoot height: 2mm, heel-toe-drop: 0mm • Shoe with rearfoot height: 6mm, heel-toe-drop: 4mm • Shoe with rearfoot height: 10mm, heel-toe-drop: 8mm all shoes with same upper design, material, outsole thickness, and midsole hardness, forefoot height: 2mm	Heel-Toe.Drop	• 15 males	15	0	• Kinematics • GRFs	• self-selected		↔ Loading rate but tendency for reduced loading rate for increased heel-toe-drop	↑ Foot strike angle at TD (increase in heel-toe-drop) ↑ Strike index (decrease in heel-toe-drop)
1	Midsole Thickness Affects Running Patterns in Habitual Rearfoot Strikers During a Sustained Run	TenBroek	et al.	2014	• Shoe with midsole hardness: Asker 61C, forefoot height: 3mm, rearfoot height: 3mm, no heel flare, heel -toe-drop: 0mm, Thin • Shoe with midsole hardness: Asker 61C, forefoot height: 9mm, rearfoot height: 14mm, heel flare, heel -toe-drop: 5mm, Medium • Shoe with midsole hardness: Asker 61C, forefoot height: 12mm, rearfoot height: 24mm, heel flare, heel -toe-drop: 12mm, Thick	Thickness	• 10 males	10	0	• Kinematics • Tiba & head accelerometer	• 3.0	• Running time (0, 5, 10, 15, 20, 25, 30min)	No effect on covariate running time BRFs averanged over running time ↔ Rearfoot inversion at TD ↑ Rearfoot eversion RoM (Medium) ↑ Contact time (Thick) ↓ Knee flexion angle at TD (Thin)	No effect on covariate running time BRFs averanged over running time ↔ Rearfoot inversion at TD ↓ Rearfoot eversion RoM (Thick, Medium) ↑ Contact time (Thick)
2	Effects of unknown footwear midsole thickness on running kinematics within the initial six minutes of running	TenBroek	et al.	2012	• Shoe with midsole hardness: Asker 61C, forefoot height: 3mm, rearfoot height: 3mm, no heel flare, heel -toe-drop: 0mm, Thin • Shoe with midsole hardness: Asker 61C, forefoot height: 9mm, rearfoot height: 14mm, heel flare, heel -toe-drop: 5mm, Medium • Shoe with midsole hardness: Asker 61C, forefoot height: 12mm, rearfoot height: 24mm, heel flare, heel -toe-drop: 12mm, Thick	Thickness	• 10 males	10	0	• Kinematics • Tiba & head accelerometer	• 3.0	• Running time (1, 2, 3, 4, 5, 6min)	No effect on covariate running time BRFs averanged over running time ↔ Rearfoot inversion at TD ↓ Rearfoot eversion RoM (Thick, Medium) ↑ Contact time (Thick)	↑ Foot strike angle at TD (increase in midsole thickness) ↔ BRFs during 6min run ↑ Peak tibia acceleration (Thin) ↑ Peak head acceleration (Thin)
3	Differences in running biomechanics between a maximal, traditional,and minimal running shoe	Hannigan	et al.	2019	• New Balance Fresh Foam Boracay 980 v2, rearfoot height: 22mm, forefoot height: 18mm, EVA, midsole hardness: Asker 50C, Heel-toe-drop: 4mm (Traditional) • New Balance Fresh Foam Boracay 980 v2 modiefied, rearfoot height: 33mm, forefoot height: 29mm (Maximal) • New Balance Fresh Foam Boracay 980 v2 modiefied, rearfoot height: 10mm, forefoot height: 6mm (Minimal) all shoes with heel-toe-drop: 4mm	Thickness	• 20 males and females	6	14	• Kinematics • GRFs	• self-selected (2.85 ± .07)		↑ Loading rate (Minimal) ↓ Loading rate (Maximal & Traditional) ↔ Rearfoot inversion at TD ↔ Rearfoot eversion RoM ↑ Duration of rearfoot eversion (Maximal) ↓ Duration of rearfoot eversio (Traditional & Minimal) ↓ Peak rearfoot eversion (Traditional)	↔ Vertical impact force ↔ Vertical peak force
4	Effects of footwear midsole thickness on running biomechanics	Law	et al.	2018	• Shoe with EVA midsole hardness: Asker 50C, midsole thickness: 1mm • Shoe with EVA midsole hardness: Asker 50C, midsole thickness: 5mm • Shoe with EVA midsole hardness: Asker 50C, midsole thickness: 9mm • Shoe with EVA midsole hardness: Asker 50C, midsole thickness: 21mm • Shoe with EVA midsole hardness: Asker 50C, midsole thickness: 25mm • Shoe with EVA midsole hardness: Asker 50C, midsole thic…	Thickness	• 15 males	15	0	• Kinematics • GRFs	• self-selected		↑ Contact time (thicker midsoles) ↓ Loading rate (thicker midsoles)	↔ Foot strike pattern ↔ Cadence
5	Is midsole thickness a key parameter for the running pattern?	Chambon	et al.	2014	• Shoe with midsole thickness: 0mm • Shoe with midsole thickness: 2mm • Shoe with midsole thickness: 4mm • Shoe with midsole thickness: 8mm • Shoe with midsole thickness: 16mm all shoes identical upper, weight, no heel counter, outsole, no heel-toe-drop , midsole hardness: Asker 60C	Thickness	• 15 males	15	0	• Kinematics • Kinetics • Tibia accelerometer	• 3.3 ± 0.17		↑ Contact time (Thicker midsoles) ↔ Loading rate ↔ Knee flexion angle at TD	↔ Peak tibia acceleration ↔ Foot strike angle ↔ Sagital peak ankle, knee and hip kinematics & kinetics
18

## Sheet: Supplementary Table 3
	Supplementary Information Table 3 – Summary table of the studies included Towards functionally individualised running footwear for overuse injury prevention: A Scoping Review Patrick Mai1,4, Leon Robertz1, Kevin Bill1,Johanna Robbin4, Gillian Weir2, Markus Kurz5, Matthieu B. Trudeau3, Karsten Hollander6, Joseph Hamill2, and Steffen Willwacher1,4 1 Institute of Biomechanics and Orthopaedics, Germa…
	3			Table 3: Summary of the study characteristics, publication details, population details, data collection protocol, covariates, and biomechanical outcome variables for postings with a detailed description of the footwear studied.
Title	Author		Year	Footwear Modification, description of the footwear studied	Sample	Males	Females	Protocol	Running Speed [m/s]	Covariate	Footwear effects on BRFs and results with covariate	Other biomechnical outcomes
The influence of motion control shoes on the running gait of mature and young females	Lilley	et al.	2013	• Adidas Supernova Glide (Neutral) • Adidas Supernova Sequence (Motion control)	• 30 females	0	30	• Kinematics • Kinetics	• 3.5 ± 0.18	• Age	↓ Peak rearfoot eversion (Motion control) ↓ Peak rearfoot eversion for mature compared to young females (Motion control) ↔ Loading rate ↓ Peak knee internal rotation angle (Motion control)	↔ Peak knee abduction moment ↑ Peak rearfoot eversion, peak knee internal rotation for mature (40+ years) females
The influence of prolonged running and footwear on lower extremity biomechanics.	Weir	et al.	2019	• Neutral shoe • Stability shoe with same construction elements, with hard medial post	• 13 males	13	0	• Kinematics • Kinetics	• self-selected	• Running time (1, 21, 24, 44min)	↓ Rearfoot eversion RoM (Motion control shoe) after 44 min compared to Neutral	↔ Step frequency ↔ Step length ↔ Leg stiffness ↔ Knee stiffness ↑ Frontal plane ankle stiffness after 21min (Stability shoe) ↓ Frontal plane ankle stiffness after 21min (Neutral shoe)
Efficacy of motion control shoes for reducing excessive rearfoot motion in fatigues runners	Cheung	et al.	2006	• Adidas Supernova cushion (Neutral) • Adidas Supernova control (Motion control)	• 25 females with overpronating feet	0	25	• Kinematics	• 2.78	• Fatigue	↓ Peak rearfoot eversion (Motion control) no effect of Fatigue ↑ Peak rearfoot eversion post Fatigue compared to pre Fatigue (Neutral)
Effects of medially posted insoles on foot and lower limb mechanics across walking and running in overpronating men	Kosonen	et al.	2017	• Nike Pegasus 30 without posting • Nike Pegasus 30 with medial posted insoles, anti-pronation ortheses (Medial post)	• 11 males	11	0	• Kinematics • Kinetics	• 4.0 ± 0.4		↓ Peak hip adduction moment (no posts)	↔ Ankle dorsiflexion at TD ↔ Ankle kinematics ↔ Foot kinematics ↓ Peak forefoot pronation (medial post) ↓ Peak ankle inversion moment (medial post) ↑ Peak knee adduction moment (medial post)
Effect of shoe inserts on kinematics, COP and leg joint moments during running	Nigg	et al.	2003	• Adidas Universal, neutral insole • Adidas Universal, insole, 4.5mm half medial posting, EVA, insole hardness: Asker 80C • Adidas Universal, insole, 4.5mm half lateral posting, EVA, insole hardness: Asker 80C • Adidas Universal, insole, 4.5mm full medial posting, EVA, insole hardness: Asker 80C • Adidas Universal, insole, 4.5mm full lateral posting, EVA, insole hardness: Asker 80C	• 15 males	15	0	• Kinematics • Kinetics • Pressure insole	• 4.0 ± 0.2		↓ Peak rearfoot eversion (full medial) ↓ Rearfoot eversion RoM (full medial) ↑ Rearfoot eversion RoM (full lateral)	↑ Ankle flexion at TD (full medial & fulll lateral) ↑ latteraly directed centre of pressure (full lateral) ↑ Centre of pressure excursion (full medial. half medial & half lateral) ↓ Peak rearfoot inversion moment (full medial) ↔ Peak knee abduction moment
Orthotic Comfort Is Related to Kinematics, Kinetics, and EMG in Recreational Runners	Mündermann	et al.	2003	• Control insert with flat shape, without posting • Medial posted insert with flat shape, posting 6mm medial rear- and forefoot) • Neutral molded orthotics shell without posting • Custom molded orthotics shell, posting 6mm medial rear- and forefoot) insoles/ orthotics with 3mm top layer matzerial (Spenco) embedded in Bryce Canyon	• 21 males and females	9	12	• Kinematics • Kinetics • EMG • Visual analog scale	• 4.0 ± 0.2		↓ Comfort (medial posting) ↑ Comfort (Neutral molded orthotics without medial posting)
Foot orthotics affect lower extremity kinematics and kinetics during running	Mündermann	et al.	2003	• Control insert with flat shape, without posting • Medial posted insert with flat shape, posting 6mm medial rear- and forefoot) • Neutral molded orthotics shell without posting • Custom molded orthotics shell, posting 6mm medial rear- and forefoot) insoles/ orthotics with 3mm top layer matzerial (Spenco) embedded in Bryce Canyon	• 21 males and females	9	12	• Kinematics • Kinetics	• 4.0 ± 0.2		↓ Peak rearfoot eversion (medial posting) ↓ Peak knee internal rotation (medial posting) ↑ Loading rate (medial posting)	↓ Peak ankle inversion moment (medial posting) ↓ Peak rearfoot eversion velocity (medial posting) ↑ Vertical impact force (medial posting)

## Sheet:  Supplementary Table 4
	Supplementary Information Table 4 – Summary table of the studies included Towards functionally individualised running footwear for overuse injury prevention: A Scoping Review Patrick Mai1,4, Leon Robertz1, Kevin Bill1,Johanna Robbin4, Gillian Weir2, Markus Kurz5, Matthieu B. Trudeau3, Karsten Hollander6, Joseph Hamill2, and Steffen Willwacher1,4 1 Institute of Biomechanics and Orthopaedics, Germa…
				Table 4: Summary of the study characteristics, publication details, population details, data collection protocol, covariates, and biomechanical outcome variables for wedges with a detailed description of the footwear studied.
Title	Author		Year	Footwear Modification, description of the footwear studied	Sample	Males	Females	Protocol	Running Speed [m/s]	Covariate	Footwear effects on BRFs and results with covariate	Other biomechnical outcomes
Knee abduction angular impulses during prolonged running with wedged insoles	Lewinson	et al.	2013	• Adidas Adizero Mana with 6° medial wedge insole • Adidas Adizero Mana with 6° lateral wedge insole wedge placed under the sock liner using stacked 3mm EVA pieces to create wedge	• 9 males and fermales	6	3	• Kinematics • Kinetics	• 3.6	• Running time (0, 30min)	↔ Knee abduction angular impulse during prolonged run ↓ Knee abduction angular impulse (lateral wedge) at 0 and 30 min
Effects of Medially Wedged Foot Orthoses on Knee and Hip Joint Running Mechanics in Females With and Without Patellofemoral Pain Syndrome	Boldt	et al.	2013	• New Balance 629 without medial wedged orthoses • New Balance 629 with 6° medial wedged orthoses, EVA, midsole hardness: Asker 65A (wedge extended beyond metatarsal heads)	• 40 females	0	40	• Kinematics • Kinetics	• self-selected (3.52–3.89)	• Pattelofemoral pain syndroms, Standing calcanal angle	↔ Peak hip abduction moment ↔ Peak hip adduction angle ↔ Peak hip internal rotation angle ↔ Peak knee abduction angle ↔ Peak knee internal rotation angle	↔ Mean hip internal rotation ↓ Hip adduction RoM (with wedge) ↔ Mean knee internal rotation angle ↔ Mean knee abduction angle ↔ Peak internal hip abduction moment ↑ Peak knee abduction moment (with wedge)
Medially posted insoles consistently influence foot pronation in runners with and without anterior knee pain	Rodrigues	et al.	2013	• New Balance 415 without wedge • New Balance 415 with wedge, 4° rubber wedges medially in the rearfoot and forefoot	• 33 males and females	11	22	• Kinematics	• 2.9	• Runners with and without anterior knee pain	↓ Peak rearfoot eversion (with wedge) ↓ Rearfoot eversion RoM (with wedge) ↔ Peak knee internal rotation no interaction effect beetween injury status and insole	↓ Peak rearfoot eversion velocity (with wedge) ↔ Tibia internal rotation RoM ↔ Peak tibia internal rotation
Influence of orthotic devices prescribed using pressure data on lower extremity kinematics and pressures beneath the shoe during running	Dixon	et al.	2008	• Neutral shoe with customized orthotic pronation wedge • Neutral shoe without orthotic wedge	• 22 males and females with lower limb injury symptoms	0	0	• Kinematics • Pressure plate	• 3.83 ± 0.2		↓ Peak rearfoot eversion (with orthotic wedge) ↓ Rearfoot inversion at TD (without orthotic wedge)	↓ Averange rearfoot eversion velocity (with orthotic wedge) ↑ Ankle dorsiflexion at TD (with orthotic wedge) ↑ Peak ankle dorsiflexion (with orthotic wedge) ↓ Peak knee internal rotation (with orthotic wedge) laterally directed pressure with orthotic wedge
Small changes in the varus alignment of running shoes allow gradual pronation control	Brauner	et al.	2009	Experiment 1 • Exchangeable sole (thermoplastic polyurethane) with 0° varus wedge at the heel • Exchangeable sole (thermoplastic polyurethane) with 1° varus wedge at the heel • Exchangeable sole (thermoplastic polyurethane) with 2° varus wedge at the heel • Exchangeable sole (thermoplastic polyurethane) with 3° varus wedge at the heel • Exchangeable sole (thermoplastic polyurethane) with 4° varus…	• 28 males	28	0	• GRFs • Tibia accelerometer • Rearfoot goniometer • 3 & 4-point scale	• 3.5 ± 0.1		↓ Rearfoot eversion RoM (increase in varus wedge) ↔ Loading rate ↔ Comfort & stability	↓ Peak rearfoot eversion velcoity (increase in varus wedge) ↔ Tibia acceleration
Influences of inversion/eversion of the foot upon impact loading during locomotion	Perry & Lafortune	et al.	1995	• Shoes without wedge, midsole hardness: Asker 35A • Shoes with 10° varus wedge insole, midsole hardness: Asker 35A • Shoes with 10° valgus wedge insole, midsole hardness: Asker 35A	• 10 males	10	0	• Kinematics (2D Video) • Tibia accelerometer • GRFs	• 3.8 ± 0.19		↓ Loading rate (no wedge & valgus wedge) ↓ Peak rearfoot eversion (varus wedge)	↓ Tibia acceleration (no wedg & valgus wedge) ↓ GRF within first 64ms of stance (no wedg & valgus wedge)
The Effects of Wedged Footwear on Lower Limb Frontal Plane Biomechanics During Running	Lewinson	et al.	2013	• Adidas Adizero Aegis 2.0 without wedge insole • Adidas Adizero Aegis 2.0 with 3° medial wedge insole • Adidas Adizero Aegis 2.0 with 6° medial wedge insole • Adidas Adizero Aegis 2.0 with 9° medial wedge insole • Adidas Adizero Aegis 2.0 with 3° lateral wedge insole • Adidas Adizero Aegis 2.0 with 6° lateral wedge insole • Adidas Adizero Aegis 2.0 with 9° lateral wedge insole wedge placed under…	• 9 males	9	0	• Kinematics • Kinetics	• 4.0		↓ Knee abduction angular impulse (when lateral wedge increase) ↓ Peak knee abduction moment (when lateral wedge increase) ↔ Contact time	↑ Ankle inversion moment (when lateral wedge increase) ↑ Frontal plane external lever arm to ankle joint (when lateral wedge increase)
Altering Knee Abduction Angular Impulse Using Wedged Insoles for Treatment of Patellofemoral Pain in Runners: A Six-Week Randomized Controlled Trial	Lewinson	et al.	2015	• Adidas Adizero Mana with 3° medial wedge insole • Adidas Adizero Mana with 6° lateral wedge insole wedge placed under the sock liner using stacked 3mm EVA pieces to create wedge	• 27 males and females with PFPS	11	16	• Kinematics • Kinetics • Pain score	• 4.0 ± 0.2		↔ Knee abduction angular impulse ↔ Knee pain score
Effects of medially wedged insoles on the biomechanics of the lower limbs of runners with excessive foot pronation and foot varus alignment	Braga	et al.	2019	• Shoe with flat fore- and rearfoot insole • Shoe with medially wedged insoles at the fore- and rearfoot of 7° all insoles made with arch support, EVA, insole hardness: Asker 45A	• 19 males and females	8	11	• Kinematics • Kinetics	• self-selected		↓ Peak reafoot eversion (medial wedge insole) ↓ Peak hip adduction (medial wedge insole)	↓ Knee internal rotation RoM (medial wedge insole) ↑ Knee abduction RoM in early stance (medial wedge insole) ↓ Ankle inversion moment (medial wedge insole)
Dose-response effects of forefoot and arch orthotic components on the center of pressure trajectory during running in pronated fe	Zhang	et al.	2021	Neutral running shoe (Li Ning Sports Ltd., Beijing, China) with varying forefoot wedges and arch supports • MF4A20 Medial wedge with the thickest part of 4 mm, Arch support 20 mm • MF2A20 Medial wedge with the thickest part of 2 mm, Arch support 20 mm • NF0A20 None forefoot wedge 20 mm • LF2A20 Lateral wedge with the thickest part of 2 mm, Arch support 20 mm • LF4A20 Lateral wedge with the thicke…	• 15 males and females	8	7	• Pressure plate	• self-selected		↔ Ground contact time

## Sheet: Supplementary Table 5
	Supplementary Information Table 5 – Summary table of the studies included Towards functionally individualised running footwear for overuse injury prevention: A Scoping Review Patrick Mai1,4, Leon Robertz1, Kevin Bill1,Johanna Robbin4, Gillian Weir2, Markus Kurz5, Matthieu B. Trudeau3, Karsten Hollander6, Joseph Hamill2, and Steffen Willwacher1,4 1 Institute of Biomechanics and Orthopaedics, Germa…
				Table 5: Summary of the study characteristics, publication details, population details, data collection protocol, covariates, and biomechanical outcome variables for arch support systems with a detailed description of the footwear studied.
Title	Author		Year	Footwear Modification, description of the footwear studied	Sample	Males	Females	Protocol	Running Speed [m/s]	Covariate	Footwear effects on BRFs and results with covariate	Other biomechnical outcomes
Footwear matters: influence of footwear and footstrike on loadrates during running	Rice	et al.	2016	• Nike Air Pegasus (Neutral) • Inov-8 BARE-X-200 (Minimal)	• 29 males and females	22	7	• GRFs	• 3.13 ± 0.16	• Strike pattern • Footwear used for training	↑ Contact time (rearfoot striker) in Neutral shoe ↑ Contact time (forefoot striker) in Minimal shoe compared to Neutral shoe ↓ Loading rate (forefoot striker) in minimal shoe compared to rearfoot striker and forefoot striker in standard shoe
An evaluation of personalised insoles developed using additive manufacturing	Salles	et al.	2013	• Shoe without custom insole • Shoe with custom insole designed from 3D foot scan	• 26 males and females	12	14	• Kinematics • Pressure insole • GRFs • Visual analog scale	• 2.78 ± 0.14	• Training time in footwear 0, 1.5, 3 months)	↑ Comfort in heel/ forefoot region and fit (custom insole) ↓ Peak rearfoot eversion (custom insole) ↔ Peak knee abduction angle ↔ Peak knee internal rotation angle ↔ Loading rate ↓ Knee flexion angle at TD (custom insole) after training 3 months	↓ Ankle dorsiflexion angle at TD (custom insole) ↓ Peak pressure under the heel (custom insole) ↔ Vertical impact force
Effect of footwear on high and low arched runners’ mechanics during a prolonged run	Butler	et al.	2007	• New Balance 1022NC (Cushioned trainer) • New Balance 1122MC (Motion control)	• 24 males and females	0	0	• Kinematics • Tibia accelerometer	• self-selected	• Arch height (high and low) • Running time 30-45min (5min intervals)	↔ Peak rearfoot eversion for low foot arch ↔ Rearfoot eversion RoM for low foot arch ↔ Rearfoot eversion RoM for high foot arch ↔ Peak rearfoot eversion for high foot arch	↔ Tibia internal rotation RoM for low foot arch ↓ Peak tibia acceleration for low foot arch (Cushioned trainer) ↓ Peak tibia acceleration for high foot arch (Cushioned trainer) independed of running time ↔ Peak tibia internal rotation for high foot arch ↓ Peak tibia internal rotation for low foot arch (Motion Control) further reduction after prologned run
Interaction of Arch Type and Footwear on Running Mechanics	Butler	et al.	2009	• New Balance 1022NC (Cushioned trainer) • New Balance 1122MC (Motion control)	• 40 males and females	19	21	• Kinematics • GRFs • Tibia accelerometer	• 3.5 ± 0.18	• Arch height (high and low)	↓ Loading rate high arch height (Cushioned trainers) ↓ Loading rate low arch height (Motion control) ↓ Peak rearfoot eversion (Motion control) ↓ Rearfoot eversion RoM (Motion control)	↓ Tibia acceleration (Cushioned trainer) ↔ Vertical impact force
influence of Running Shoe Midsole Composition and Custom Foot Orthotic Intervention on Lower Extremity Dynamics During Running	McLean	et al.	2009	• New Balance 801 with single density midsole, midsole hardness: Asker 70C • New Balance 801 with single density midsole, midsole hardness: Asker 55C • New Balance 801 with single density midsole, midsole hardness: Asker 40C	• 12 females	0	12	• Kinematics • Kinetics	• 4 ± 0.2		↔ Loading rate ↔ Peak rearfoot eversion ↔ Peak femur internal rotation	↓ Peak eversion velocity (70C vs 40C) ↔ Peak calcaneal eversion ↔ Peak tibia internal rotation ↔ Peak ankle inversion moment ↔ Ankle inversion angular impulse ↔ Vertical impact force ↔ Peak knee external rotation moment ↔ Knee external rotation impulse
Dose-response effects of forefoot and arch orthotic components on the center of pressure trajectory during running in pronated fe	Zhang	et al.	2021	Neutral running shoe (Li Ning Sports Ltd., Beijing, China) with varying forefoot wedges and arch supports • MF4A20 Medial wedge with the thickest part of 4 mm, Arch support 20 mm • MF2A20 Medial wedge with the thickest part of 2 mm, Arch support 20 mm • NF0A20 None forefoot wedge 20 mm • LF2A20 Lateral wedge with the thickest part of 2 mm, Arch support 20 mm • LF4A20 Lateral wedge with the thicke…	• 15 males and females	8	7	• Pressure plate	• self-selected		↔ Ground contact time
Orthotic control of rearfoot and lower limb motion during running in participants with chronic achilles tendon injury	Donoghue	et al.	2008	• Own running shoe without customized orthoses • Own running shoe with customized orthoses; heat moulded high-density, EVA machting plantar foor morphology	• 12 runners with achilles tendinopathy	0	0	• Kinematics	• self-selected (2.8 ± 0.3)		↑ Peak rearfoot eversion (with orthoses) ↑ Rearfoot inversion at TD (with orthoses) ↔ Peak knee abduction angle 92% relief from achilles tendinopathy symptoms wearing orthoses	↑ Trend rearfoot eversion RoM (with orthoses) ↔ Knee abduction at TD, TO & RoM

## Sheet: Supplementary Table 6
	Supplementary Information Table 6 – Summary table of the studies included Towards functionally individualised running footwear for overuse injury prevention: A Scoping Review Patrick Mai1,4, Leon Robertz1, Kevin Bill1,Johanna Robbin4, Gillian Weir2, Markus Kurz5, Matthieu B. Trudeau3, Karsten Hollander6, Joseph Hamill2, and Steffen Willwacher1,4 1 Institute of Biomechanics and Orthopaedics, Germa…
				Table 6: Summary of the study characteristics, publication details, population details, data collection protocol, covariates, and biomechanical outcome variables for heel flare modifications with a detailed description of the footwear studied.
Title	Author		Year	Footwear Modification, description of the footwear studied	Sample	Males	Females	Protocol	Running Speed [m/s]	Covariate	Footwear effects on BRFs and results with covariate	Other biomechnical outcomes
Influence of heel flare and midsole construction on pronation, supination and impact forces for heel-toe running	Nigg	et al.	1988	• Single density (EVA) midsole, midsole hardness: Asker 35A • Dual density midsole (polyurethane), midsole hardness: Asker 45A at the top, Asker 70A at the bottom (Hard-Soft) • Dual density midsole (EVA), midsole hardness lateral: Asker 25A, midsole hardness medial: Asker 35A (Heel stabilizer) • Shoe with bilateral heel flare medial: 16°, lateral: -16° • Shoe with unilateral heel flare medial: 16…	• 14 males	14	0	• Kinematics (2D Video) • GRFs	• 4.0 ± 0.2		↑ Contact time (with medial (16°) & lateral (-16°) heel flare when no material heel stabilizer ↔ Loading rate (Heel flares) ↓ Rearfoot inversion at TD Neutral heel flare (16° medial; lateral 0°) ↔ Rearfoot eversion RoM (Heel flares) ↔ Peak rearfoot eversion (Heel flares) interaction effects of midsole hardness loacation and heel flares
The influence of lateral heel flare of running shoes on pronation and impact forces	Nigg	et al.	1987	• Shoe with bilateral heel flare medial: 16°, lateral: -16° • Shoe with unilateral heel flare medial: 16°, lateral 0° • Shoe with bilateral heel flare (medial: 16°, lateral: 16°) all shoes with identical midsole hardness: Asker 42/43A (harder regions), Asker 36/37A (softer regions)	• 14 males	14	0	• Kinematics (2D Video) • GRFs	• 4.0 ± 0.2		↔ Loading rates ↔ Rearfoot eversion RoM ↓ Rearfoot inversion at TD with heel flare (medial: 16°, lateral: 16°)	↔ Vertical peak force Shorter time to vertical impact force with heel flare (medial: 16°, lateral: 16°)
Effects of shoe sole construction on skeletal motion during running	Stacoff	et al.	2000	• Adidas Equipment Cushioning, heel flare medial: 0°, lateral: 25° (medial 0°, lateral 25°) • Adidas Equipment Cushioning, heel flare medial: 0°, lateral: 0° heel flare (medial 0°, lateral 0°) • Adidas Equipment Cushioning, heel flare medial: 0°, lateral rounded 2cm radius all shoes with single density midsole, midsole hardness: Asker 45A	• 5 males	5	0	• Kinematics (including Bone pins)	• 2.5 - 3.0		↔ Rearfoot inversion at TD ↔ Peak rearfoot eversion ↔ Rearfoot eversion RoM	↔ Peak rearfoot eversion velocity ↔ Peak tibia internal rotation
Influence of heel design on lower extremity biomechanics and comfort perception in overground running	Lui	et al.	2020	• LN AGCN175, Li Ning company, short parallel heel curve, placed more posterior of the rearfoot • LN AGCN175, Li Ning company, oblique heel curve, placed medial posterior to lateral anterior of the rearfoot • LN AGCN175, Li Ning company, long parallel heel curve, placed more anterior of the rearfoot all shoes with midsole hardness 54C, cushioning properties: 11g (standard impact test)	• 20 males	20	0	• Kinematics • Kinetics • Visual analog scale	• 3.0 ± 0.1		↔ Contact time ↔ Loading rate ↑ Rearfoot stability perception (short parallel) ↔ Comfort perception ↓ Rearfoot inversion at TD (short parallel) ↓ Peak rearfoot eversion (long parallel) ↓ Rearfoot eversion RoM (short & long parallel)	↔ Vertical impact force ↓ Peak knee abduction moment (short parallel) ↔ Peak sagital & transversal knee moments ↔ Peak 3D ankle moments ↓ Peak rearfoot eversion velocity (short parallel)
The effects of shoe design parameters on rearfoot control in running	Clarke	et al.	1983	• Midsole hardnesses: Asker 25A (Soft), Asker 35A (Medium), Asker 45A (Hard), heel flares: 0°, 15°, 30°, midsole thickness: 10, 20, 30mm all possible 36 differend shoe combinations	• 10 males	10	0	• Kinematics (2D Video)	• 3.8		↑ Peak rearfoot eversion (0° heel flare) ↑ Rearfoot eversion RoM (0° heel flare)	Longer time to peak rearfoot eversion velocity (0° heel flare)

## Sheet: Supplementary Table 7
	Supplementary Information Table 7 – Summary table of the studies included Towards functionally individualised running footwear for overuse injury prevention: A Scoping Review Patrick Mai1,4, Leon Robertz1, Kevin Bill1,Johanna Robbin4, Gillian Weir2, Markus Kurz5, Matthieu B. Trudeau3, Karsten Hollander6, Joseph Hamill2, and Steffen Willwacher1,4 1 Institute of Biomechanics and Orthopaedics, Germa…
				Table 7: Summary of the study characteristics, publication details, population details, data collection protocol, covariates, and biomechanical outcome variables for crash pad with a detailed description of the footwear studied.
Title	Author		Year	Footwear Modification, description of the footwear studied	Sample	Males	Females	Protocol	Running Speed [m/s]	Covariate	Footwear effects on BRFs and results with covariate	Other biomechnical outcomes
Motion control shoes help maintaining low loading rate levels during fatiguing running in pronated females runners	Jafarnezhadgero	et al.	2019	• ASICS GEL Nimbus 19, forefoot height: 12mm, rearfoot height: 25mm (Neutral) • ASICS GEL Kayano 2, forefoot height: 12mm, rearfoot height: 25mm, with gel pads at fore- and rearfoot (Motion control)	• 22 females	0	22	• Kinematics • Kinetics	• 3.3 ± 0.08	• Fatigue	↑ Loading rate in neutral when fatigue increase ↔ Loading rate in motion control shoe when Fatigue increase ↔ Peak free moment ↑ Peak rearfoot eversion (Neutral) ↑ Peak rearfoot eversion (Fatigue) regardless of footwear	↑ Vertical peak force (Neutral- post fatigue) ↑ Time to vertical peak force (Motion control) ↔ Peak knee adduction moment ↑ Vertical impact force in neutral shoe when fatigue increase ↔ Vertical impact force in motion control shoe when Fatigue increase
Systematically modified crash-pad reduces impact shock in running shoes	Heidenfelder	et al.	2012	• Puma Complete Road Racer, midsole thickness: 20.6mm, midsole hardness: Asker 55C, no crash-pad (Control) • No crash-pad: midsole hardness: Asker 55-58C, rearfoot height: 26.07mm • Crash pad at lateral rearfoot: 10mm, midsole hardness Asker 55-58C, rearfoot height: 26mm, crash-pad hardness: Asker 52C • Crash pad at lateral rearfoot: 17mm, midsole hardness Asker 55-58C, rearfoot height: 26mm, cra…	• 20 males	20	0	• Rearfoot goniometer, • Tibia accelerometer • GRFs	• 3.5 ± 0.1		↓ Loading rate (increase in crash-pad height) ↓ Rearfoot inversion at TD (with decreased crash-pad height) ↔ Peak rearfoot eversion ↔ Rearfoot eversion RoM	↓ Peak tibia acceleration (increase in crash pad height) ↑ Time to peak impact peak (increase in crash-pad height) ↔ Vertical impact force
Running shoe crash-pad design alters shoetouchdown angles and ankle stability parametersduring heel–toe running	Sterzig	et al.	2015	• Small (94 x 40mm) lateral rearfoot pad, located on top of midsole, crah-pad hardness: Asker 46C, midsole hardness: Asker 56C • Small (94 x 40mm) lateral rearfoot pad, located at bottom of midsole, crah-pad hardness: Asker 46C, midsole hardness: Asker 56C • Wide (102 x 52mm) lateral rearfoot pad, located on top of midsole, crah-pad hardness: Asker 46C, midsole hardness: Asker 56C • Wide (102 x 5…	• 24 males	24	0	• Kinematics • GRFs • Visual analog scale	• 3.3 ± 0.1		↔ Loading rate ↔ Contact Time ↓ Rearfoot inversion at TD (small/ narrow pads) ↔ Peak rearfoot eversion Rearfoot eversion RoM unsystematic changes ↔ Comfort perception	↔ Time to vertical peak force ↑ Vertical impact force (Wide pads) ↔ Vertical peak force

## Sheet: Supplementary Table 8
	Supplementary Information Table 8 – Summary table of the studies included Towards functionally individualised running footwear for overuse injury prevention: A Scoping Review Patrick Mai1,4, Leon Robertz1, Kevin Bill1,Johanna Robbin4, Gillian Weir2, Markus Kurz5, Matthieu B. Trudeau3, Karsten Hollander6, Joseph Hamill2, and Steffen Willwacher1,4 1 Institute of Biomechanics and Orthopaedics, Germa…
				Table 8: Summary of the study characteristics, publication details, population details, data collection protocol, covariates, and biomechanical outcome variables for rocker modifications with a detailed description of the footwear studied.
Title	Author		Year	Footwear Modification, description of the footwear studied	Sample	Males	Females	Protocol	Running Speed [m/s]	Covariate	Footwear effects on BRFs and results with covariate	Other biomechnical outcomes
Effect of rocker shoes and running speed on lower limb mechanics and soft tissue vibrations	Trama	et al.	2018	• Hoka One One without Rocker (Apex: Front 56%; Rear 37%) • Hoka One One with Rocker (Apex: Front 72%; Rear 54%)	• 10 males	10	0	• GRFs • EMG • Leg accelerometer	• 2.22 • 2.90 • 3.60 • 4.25	• Running speed	↔ Loading rate	↔ Vertical impact force ↔ Vertical peak force ↔ Soft tissue vibrations ↑ Soft tissue vibrations with increased running speed ↔ Gastrocnemius mediales & Gastrocnemius laterales muscle activation
Effect of rocker shoes on plantar pressure pattern in healthy females runners	Sobhani	et al.	2014	• Control: Standart Rocker, Apex N/A (mass=467g) • Rocker: Apex located towards midfoot, Apex N/A (mass=805g)	• 18 females	0	18	• Pressure insoles • Visual analog scale	• self-selected	• Strike pattern [Supplememtary material, no acces]	↑ Comfort rating (Control)	↓ Pressure parameters in the central and lateral forefoot (Rocker) ↓ Force time integral at medial forefoot (Rocker) ↓ Maximum mean pressure at medial forefoot (Rocker) ↑ Peak, maximum mean pressure and force-time integral at the heel (Rocker)
Biomechanics of running with rocker shoes.	Sobhani	et al.	2017	• Control: Standart Rocker, Apex N/A (mass=467g) • Rocker: Apex located towards midfoot, Apex N/A (mass=805g)	• 16 females	0	16	• Kinematics • Kinetics • GRFs	• self-selected	• Strike pattern	↓ Contact time (Rocker) ↔ Knee flexion angle at initial contact	↔ Knee and hip flexion kinematics (Peak, at TD, at TO) ↑ Peak knee extension moment (Rocker) ↔ Hip flexion moment and moment impulse ↓ Peak ankle dorsiflexion ankle (Rocker) ↓ Peak ankle flexion moment (Rocker) across all strike patterns ↓↓ Peak ankle flexion moment (Rocker) for midfoot striker compared to rearfoot striker

## Sheet: Supplementary Table 9
	Supplementary Information Table 9 – Summary table of the studies included Towards functionally individualised running footwear for overuse injury prevention: A Scoping Review Patrick Mai1,4, Leon Robertz1, Kevin Bill1,Johanna Robbin4, Gillian Weir2, Markus Kurz5, Matthieu B. Trudeau3, Karsten Hollander6, Joseph Hamill2, and Steffen Willwacher1,4 1 Institute of Biomechanics and Orthopaedics, Germa…
				Table 9: Summary of the study characteristics, publication details, population details, data collection protocol, covariates, and biomechanical outcome variables for flex grooves modificaions with a detailed description of the footwear studied.
Title	Author		Year	Footwear Modification, description of the footwear studied	Sample	Males	Females	Protocol	Running Speed [m/s]	Covariate	Footwear effects on BRFs and results with covariate	Other biomechnical outcomes
Shear cushions reduce the impact loading rate during walking and running	Chan	et al.	2014	• Without flex groove • Straight groove at the heel (medio to lateral) • 45° groove at the heel all shoes with single density EVA midsole	• 15 males	15	0	• GRFs	• 3.5 ± 0.02 • 4.2 ± 0.02	• Running speed	↓ Loading rate (Straight groove; 3.5 and 4.2 m/s)	↔ Vertical peak force

## Sheet: Supplementary Table 10
	Supplementary Information Table 10 – Summary table of the studies included Towards functionally individualised running footwear for overuse injury prevention: A Scoping Review Patrick Mai1,4, Leon Robertz1, Kevin Bill1,Johanna Robbin4, Gillian Weir2, Markus Kurz5, Matthieu B. Trudeau3, Karsten Hollander6, Joseph Hamill2, and Steffen Willwacher1,4 1 Institute of Biomechanics and Orthopaedics, Germ…
				Table 10: Summary of the study characteristics, publication details, population details, data collection protocol, covariates, and biomechanical outcome variables for longitudinal bending stiffness and flexibility modificaions with a detailed description of the footwear studied.
Title	Author		Year	Footwear Modification, description of the footwear studied	Sample	Males	Females	Protocol	Running Speed [m/s]	Covariate	Footwear effects on BRFs and results with covariate	Other biomechnical outcomes
Effects of forefoot bending elasticity of running shoes on gait and running performance	Chan	et al.	2014	• Nike Free • Nike Free with longitudinal elastic bands at forefoot	• 12 males	12	0	• Kinematics • GRFs • EMG	• 2.5 • 3.5	• Running speed	↓ Contact time (Elastic forefoot; 2.5 m/s) ↔ Contact time (3.5m/s)	↓ Gastrocnemius muscle activation (Elastic forefoot; 2.5 m/s) ↑ Ankle flexion RoM (Elastic forefoot; 2.5 m/s)
A Comparison of the Energetic Cost of Running in Marathon Racing Shoes	Hoogkamer	et al.	2018	• Adidas Adizero Adios Boost 2, thermoplastic polyurethane, forefoot height 13mm, rearfoot height 23 mm • Nike Zoom Streak 6, EVA, forefoot height 15mm, rearfoot height 23mm • Nike Vaporfly Prototype, polyether block amide, forefoot height 21mm, rearfoot height 31mm, embedded curved carbon fibre insole	• 18 males	0	18	• GRFs	• 3.89 • 4.44 • 5.0	• Running speed • Strike pattern	↓ Contact time (Footwear without carbon fibre plate)
Optimal footwear longitudinal bending stiffness to improve running economy is speed dependent	Day & Hahn	et al.	2019	• Epic React Flyknit • Epic React Flyknit with 3mm nylon plate • Epic React Flyknit with two stacked 3mm nylon plates	• 10 males	10	0	• GRFs	• 3.89 • 4.72 • 5.56	• Running speed	↓ Contact time (lower insole stiffness) ↔ GRF breaking impulse ↑ Comfort rating (flexibility & forefoot cushioning) for flexible footwear (speed independent)
Effect of the Construction of Carbon Fiber Plate Insert to Midsole on Running Performance	Fu	et al.	2021	Experimental footwear: • rearfoot height: 26 mm • forefoot height: 18 mm • offset: 8 mm • rearfoot width: 76.5 mm • forefoot width: 102 mm • midsole material: foam in hardness 50 asker C • outsole material: rubber in Materials 2021, 14, 5156 3 of 13 • hardness: 62 asker A differing in their construction of carbon fiber plate inserted in the midsole: • SFC: 1 mm thick carbon fiber plate with segme…	• 15 males	15	0	• Kinematics • GRFs	• 4.81 ± 0.32 • 3.97 ± 0.19	• Running speed	↔ Ground contact time	faster speed (in both experimental shoes): ↑ vertical and anteroposterior GRF ↑ ankle, knee, and hip ROM, ↑ moment hip, knee, ankle, MPJ ↑ MTPJ and shoes slap velocity ↑ positive and negative work Hip, knee, ankle, MPJ construction effect carbon fiber plate: the SFC: ↑ MTPJ Dorsi-plantar velocity ↑ positive joint work at the knee joint ↔ breaking phase time ↔ MTPJ negative work ↔ MTPJ Dorsi-plant…
The gearing function of running shoe longitudinal bending stiffness	Willwacher	et al.	2014	• Nike Free • Nike Free with 0.9mm thick carbon fibre insole • Nike Free with 3.2mm thick carbon fibre insole	• 19 males	19	0	• Kinematics • Kinetics	• 3.5 ± 0.17		↓ Contact time (lower insole stiffness)
Does increased midsole bending stiffness of sport shoes redistribute lower limb joint work during running?	Cigoja	et al.	2019	• Nike Free • Nike Free with carbon fibre insole	• 13 males	13	0	• Kinematics • Kinetics	• 3.5		↓ Contact time (Nike Free without carbon fibre insole)
Does an increase in energy return and/or longitudinal bending stiffness shoe features reduce the energetic cost of running?	Flores	et al.	2019	• Kalenji PU PT • Kalenji EVA PT • Kalenji PU PT with 0.9 mm carbon fibre plate • Kalenji EVA PT with 0.9 mm carbon fibre plate	• 19 males	19	0	• GRFs	• 3.0 ± 0.31		↓ Contact time (lower insole stiffness) ↔ GRF breaking impulse
The Biomechanics of Competitive males Runners in Three Marathon Racing Shoes: A Randomized Crossover Study	Hoogkamer	et al.	2019	• Adidas Adizero Adios Boost 2, thermoplastic polyurethane, forefoot height 13mm, rearfoot height 23 mm • Nike Zoom Streak 6, EVA, forefoot height 15mm, rearfoot height 23mm • Nike Vaporfly Prototype, polyether block amide, forefoot height 21mm, rearfoot height 31mm, embedded curved carbon fibre insole	• 10 males	10	0	• Kinematics • Kinetics	• 4.44		↔ Contact time ↓ GRF breaking impulse (higher stiffness)
Running economy, mechanics, and marathon racing shoes	Hunter	et al.	2019	• Adidas Adizero Adios Boost 3 • Nike Zoom Streak 6 • Nike Vaporfly (embedded curved carbon fibre plate)	• 19 males	19	0	• Kinematics • Kinetics	• 4.44		↔ Contact time
Tradeoffs between impact loading rate, vertical impulse and effective mass for walkers and heel strike runners wearing footwear of varying stiffness	Addison	et al.	2015	• Vibram M116 • Vibram M116 soft & flexible outsole pad • Vibram M116 hard & stiff outsole pad	• 22 males and females	9	13	• Kinematics • GRFs	• 3.06 - 4.48		↓ Loading rate in soft & flexible footwear
Longitudinal bending stiffness does not affect running economy in Nike Vaporfly Shoes	Healey & Hoogkamer		2021	• Intact Nike Vaporfly • Cut Nike Vaporfly: 6 medio-lateral cuts through the carbon-fiber plate in the forefoot	• 13 males	13	0	• Kinematics • GRFs	3.89 ± 0.16		↓ Ground contact time (lower long. Bending stiffness) ↔ GRF braking impulse

[truncated: 4 more sheets: Supplementary Table 11, Supplementary Table 12, Thickness, Rom TD GRF]
