# Supplementary material for: Towards functionally individualised designed footwear recommendation for overuse injury prevention: a scoping review
Source: BMC Sports Sci Med Rehabil. 2023 Nov 11;15:152. doi: 10.1186/s13102-023-00760-x (PMC10638717; doi:10.1186/s13102-023-00760-x)
Supplement: Supplementary file 4 — Additional file 4: Table 1S. Running-related biomechanical risk factors and their level of evidence for different types of overuse injuries identified by Willwacher et al. [15]. Arrows pointing upwards indicate that an elevation of the biomechanical risk factor is associated with a specific overuse injury, arrows pointing downwards interpreted vice versa. Bolded biomechanical risk factors were identified in prospective studies; at least two independent retrospective studies identified unbolded biomechanical risk factors. A detailed description of the biomechanical risk factors is provided below the table. [file 13102_2023_760_MOESM4_ESM.xlsx]

## Sheet: ESM Appendix 4
		Supplementary Information Towards functionally individualised designed footwear recommendation for overuse injury prevention: A Scoping Review Patrick Mai1,4, Leon Robertz1, Johanna Robbin4, Kevin Bill1, Gillian Weir2, Markus Kurz5, Matthieu B. Trudeau3, Karsten Hollander6, Joseph Hamill2, and Steffen Willwacher1,4 1 Institute of Biomechanics and Orthopaedics, German Sport University Cologne, Col…
		Table 1S Running-related biomechanical risk factors and their level of evidence for different types of overuse injuries identified by Willwacher et al. [15]. Arrows pointing upwards indicate that an elevation of the biomechanical risk factor is associated with a specific overuse injury, arrows pointing downwards interpreted vice versa. Bolded biomechanical risk factors were identified in prospect…
		Level of Evidence	Achilles tendinopathy	Tibial stress fractures	Plantar fasciitis	Iliotibial band syndrome	Patello femoral pain syndrome	Medial tibial stress syndrome
	B i o m e c h a n i c a l r e l a t e d r i s k f a c t o r
		Moderate			↑ Vertical instantaenous loading rate		↓ Ground reaction force braking impulse	↑ Time spent in rearfoot eversion
					↑ Vertical averange loading rate		↑ Ground contact time	↑ Contralateral pelvic drop
		Limited	↓ Anterior-posterior displacement of the center of pressure	↑ Peak rearfoot eversion angle			↑ Knee abduction angular impulse
			↑ Vertical forces at the lateral foot	↑ Peak hip adduction angle			↓ Time to peak force at medial and lateral heel
			↓ Time to peak force at the medial heel	↑ Peak free moment amplitude			↑ Peak vertical force at lateral heel, metatarsal 2 and 3
			↑ Rearfoot inversion angle at initial contact
		Very Limited				↑ Iliotibial band strain	↑ Averange hip abduction moment
						↑ Iliotibial band strain rate
						↑ Peak femur external rotation angle
		Inconsistent	↑ Rearfoot eversion range of motion			↑ Peak knee internal rotation angle	↑ Peak hip adduction angle	↑ Peak rearfoot eversion angle
						↑ Peak knee adduction angle	↑ Peak hip abduction moment
						↓ Knee flexion angle at initial contact	↑ Peak hip internal rotation angle
							↑ Contralateral pelvic drop
		Conflicting				↑↓ Peak hip adduction angle
		Anterior-posterior displacement of the center of pressure: Path traveled by the center of pressure in anterior-posterior direction during the stance phase.
		Vertical forces at the lateral foot: Vertical force applied through the lateral part of the foot at the instant of forefoot flat.
		Time to peak force at the medial heel: Time to reach vertical peak force at the medial side of the rearfoot.
		Rearfoot inversion angle at initial contact: Frontal plane motion of the ankle joint (rearfoot relative to the tibia) at the initial ground contact.
		Rearfoot eversion range of motion: Frontal plane motion of the ankle joint (rearfoot relative to the tibia) from initial ground contact to maximum rearfoot eversion.
		Peak rearfoot eversion angle: Maximal eversion of the ankle joint in the frontal plane (rearfoot relative to the tibia) during the stance phase.
		Peak hip adduction angle: Maximal adduction of the hip joint in the frontal plane (femur relative to the pelvis) during the stance phase.
		Peak free moment: The maximal moment of the frictional force couple applied during the stance phase.
		Vertical averange loading rate: Averange rate of change of the vertical ground reaction force from 20% to 80% of the vertical impact peak.
		Vertical instantaeous loading rate: Maximum rate of change of the vertical ground reaction force from 20% to 80% of the vertical impact peak.
		Peak knee adduction angle: Maximal adduction of the knee joint in the frontal plane (tibia relative to the femur) during the stance phase.
		Iliotibial-band strain: Changes in the length of the Iliotibial-band during the stance phase.
		Iliotibial-band strain rate: Changes in the length of the Iliotibial-band over the time from initial ground contact to maximal knee flexion.
		Peak femur external rotation angle: Maximal external rotation of the femur in the transversal plane in the lab coordinate system during the stance phase.
		Peak knee internal rotation angle: Maximal internal rotation of the knee joint in the transversal plane (tibia relative to the femur) during the stance phase.
		Ground reaction force braking impulse: Total force applied in the anterior-posterior direction during the braking phase.
		Knee abduction angular impulse: Total frontal plane moment of the knee joint in frontal plane (tibia relative to femur) during the stance phase.
		Averange hip abduction moments: Averange moment of the hip joint in the frontal plane (femur relative to pelvis) during the stance phase.
		Time to peak force at the medial and lateral heel: Time to reach vertical peak force at the medial and lateral side of the heel during the stance phase.
		Peak vertical force at lateral heel and metatarsal 2 and 3: Vertical force applied through the lateral side of the heel and the 2th and 3th metatarsal during the stance phase.
		Peak hip internal rotation angle: Maximal internal rotation of the hip joint in the transversal plane (femur relative to the pelvis) during the stance phase.
		Time spent in rearfoot eversion: The ammount of time the ankle joint in the frontal plane (rearfoot relative to tibia) is in an evered position during the stance phase.
		Contralateral pelvis drop: Maximal drop of the pelvis in the frontal plane during the stance phase.
